# Supplementary material for: Androgen Receptor-Mediated Nuclear Transport of NRDP1 in Prostate Cancer Cells Is Associated with Worse Patient Outcomes
Source: Cancers (Basel). 2021 Sep 2;13(17):4425. doi: 10.3390/cancers13174425 (PMC8430998; doi:10.3390/cancers13174425)
Supplement: Supplementary file 1 [file cancers-13-04425-s001.zip]

Archive with 1 entries (1 files):
- cancers-1342986-supplementary.pdf
